# Supplementary material for: Pan-cancer analysis identifies LIFR as a prognostic and immunological biomarker for uterine corpus endometrial carcinoma
Source: Front Oncol. 2023 Feb 28;13:1118906. doi: 10.3389/fonc.2023.1118906 (PMC10011451; doi:10.3389/fonc.2023.1118906)
Supplement: Supplementary file 2 [file Table_1.xlsx]

## Sheet: Sheet1
CON			LIFR
0.2315	0.2275	0.2225	0.2165	0.2215	0.2155
0.2745	0.2645	0.2855	0.2385	0.2355	0.205
0.3635	0.3755	0.3645	0.2585	0.2605	0.2715
0.4425	0.4445	0.4395	0.2945	0.3035	0.3195
0.5255	0.5335	0.537	0.3505	0.3605	0.3655
